# Supplementary material for: Synergistic Enzybiotic Effect of a Bacteriophage Endolysin and an Engineered Glucose Oxidase Against Listeria
Source: Biomolecules. 2024 Dec 28;15(1):24. doi: 10.3390/biom15010024 (PMC11764271; doi:10.3390/biom15010024)
Supplement: Supplementary file 1 [file biomolecules-15-00024-s001.zip]

Archive with 1 entries (1 files):
- biomolecules-3318426-supplementary.pdf
